# Supplementary material for: Revealing CO2-Fixing SAR11 Bacteria in the Ocean by Raman-Based Single-Cell Metabolic Profiling and Genomics
Source: Biodes Res. 2022 Oct 13;2022:9782712. doi: 10.34133/2022/9782712 (PMC10521720; doi:10.34133/2022/9782712)
Supplement: Supplementary Materials — Supplementary file 1: identified 16S rRNA genes from single-cell Pelagibacter spp. genomes from RG1 and RG6. Supplementary file 2: identified 16S rRNA genes obtained from MDA products of SAGs from the RAGE-Seq samples. Supplementary file 3: list of carbon metabolism-related genes and their annotations in the single-cell Pelagibacter spp. genomes from RG1 and RG6. Supplementary file 4: identified beta-carotene 15,15′-dioxygenase genes from the single-cell Pelagibacter spp. genomes from RG1 and RG6. Supplementary file 5: identified proteorhodopsin (PR) genes from the single-cell Pelagibacter spp. genomes from RG1 and RG6. [file 9782712.f1.zip]

Archive with 5 entries (5 files):
- Figure SI.pdf
- Supplementary file 3.xlsx
- Supplementary file1-file 5.pdf
- Supplementary Information.pdf
- Table SI.pdf
