# Supplementary material for: Revealing CO2-Fixing SAR11 Bacteria in the Ocean by Raman-Based Single-Cell Metabolic Profiling and Genomics
Source: Biodes Res. 2022 Oct 13;2022:9782712. doi: 10.34133/2022/9782712 (PMC10521720; doi:10.34133/2022/9782712)
Supplement: Supplementary Materials — Supplementary file 1: identified 16S rRNA genes from single-cell Pelagibacter spp. genomes from RG1 and RG6. Supplementary file 2: identified 16S rRNA genes obtained from MDA products of SAGs from the RAGE-Seq samples. Supplementary file 3: list of carbon metabolism-related genes and their annotations in the single-cell Pelagibacter spp. genomes from RG1 and RG6. Supplementary file 4: identified beta-carotene 15,15′-dioxygenase genes from the single-cell Pelagibacter spp. genomes from RG1 and RG6. Supplementary file 5: identified proteorhodopsin (PR) genes from the single-cell Pelagibacter spp. genomes from RG1 and RG6. [file 9782712.f1.zip › Supplementary file 3.xlsx]

## Sheet: RG1_pelagibacteraceae
Supplementary file 3. List of carbon metabolism-related genes and their annotations in the single-cell Pelagibacter spp. genomes from RG1 and RG6.
TAXONOMY	KEGG PATHWAY	KEGG ORTHOLOGY	KEGG ENZYME
Pelagibacteraceae	ko00195 Photosynthesis	K02108 ATPF0A, atpB	F-type H+-transporting ATPase subunit a
Pelagibacteraceae	ko00195 Photosynthesis	K02109 ATPF0B, atpF	F-type H+-transporting ATPase subunit b
Pelagibacteraceae	ko00195 Photosynthesis	K02110 ATPF0C, atpE	F-type H+-transporting ATPase subunit c
Pelagibacteraceae	ko00195 Photosynthesis	K02111 ATPF1A, atpA	F-type H+/Na+-transporting ATPase subunit alpha [EC:7.1.2.2 7.2.2.1]
Pelagibacteraceae	ko00195 Photosynthesis	K02112 ATPF1B, atpD	F-type H+/Na+-transporting ATPase subunit beta [EC:7.1.2.2 7.2.2.1]
Pelagibacteraceae	ko00195 Photosynthesis	K02113 ATPF1D, atpH	F-type H+-transporting ATPase subunit delta
Pelagibacteraceae	ko00195 Photosynthesis	K02114 ATPF1E, atpC	F-type H+-transporting ATPase subunit epsilon
Pelagibacteraceae	ko00195 Photosynthesis	K02115 ATPF1G, atpG	F-type H+-transporting ATPase subunit gamma
Pelagibacteraceae	ko00195 Photosynthesis	K08906 petJ	cytochrome c6
Pelagibacteraceae	ko00710 Carbon fixation in photosynthetic organisms	K00134 GAPDH, gapA	glyceraldehyde 3-phosphate dehydrogenase [EC:1.2.1.12]
Pelagibacteraceae	ko00710 Carbon fixation in photosynthetic organisms	K00615 E2.2.1.1, tktA, tktB	transketolase [EC:2.2.1.1]
Pelagibacteraceae	ko00710 Carbon fixation in photosynthetic organisms	K00927 PGK, pgk	phosphoglycerate kinase [EC:2.7.2.3]
Pelagibacteraceae	ko00710 Carbon fixation in photosynthetic organisms	K01006 ppdK	pyruvate, orthophosphate dikinase [EC:2.7.9.1]
Pelagibacteraceae	ko00710 Carbon fixation in photosynthetic organisms	K01623 ALDO	fructose-bisphosphate aldolase, class I [EC:4.1.2.13]
Pelagibacteraceae	ko00710 Carbon fixation in photosynthetic organisms	K01783 rpe, RPE	ribulose-phosphate 3-epimerase [EC:5.1.3.1]
Pelagibacteraceae	ko00710 Carbon fixation in photosynthetic organisms	K01803 TPI, tpiA	triosephosphate isomerase (TIM) [EC:5.3.1.1]
Pelagibacteraceae	ko00710 Carbon fixation in photosynthetic organisms	K01808 rpiB	ribose 5-phosphate isomerase B [EC:5.3.1.6]
Pelagibacteraceae	ko00710 Carbon fixation in photosynthetic organisms	K02446 glpX	fructose-1,6-bisphosphatase II [EC:3.1.3.11]
Pelagibacteraceae	ko00710 Carbon fixation in photosynthetic organisms	K11532 glpX-SEBP	fructose-1,6-bisphosphatase II / sedoheptulose-1,7-bisphosphatase [EC:3.1.3.11 3.1.3.37]
Pelagibacteraceae	ko00720 Carbon fixation pathways in prokaryotes	K00031 IDH1, IDH2, icd	isocitrate dehydrogenase [EC:1.1.1.42]
Pelagibacteraceae	ko00720 Carbon fixation pathways in prokaryotes	K00239 sdhA, frdA	succinate dehydrogenase / fumarate reductase, flavoprotein subunit [EC:1.3.5.1 1.3.5.4]
Pelagibacteraceae	ko00720 Carbon fixation pathways in prokaryotes	K00240 sdhB, frdB	succinate dehydrogenase / fumarate reductase, iron-sulfur subunit [EC:1.3.5.1 1.3.5.4]
Pelagibacteraceae	ko00720 Carbon fixation pathways in prokaryotes	K00241 sdhC, frdC	succinate dehydrogenase / fumarate reductase, cytochrome b subunit
Pelagibacteraceae	ko00720 Carbon fixation pathways in prokaryotes	K00242 sdhD, frdD	succinate dehydrogenase / fumarate reductase, membrane anchor subunit
Pelagibacteraceae	ko00720 Carbon fixation pathways in prokaryotes	K00244 frdA	fumarate reductase flavoprotein subunit [EC:1.3.5.4]
Pelagibacteraceae	ko00720 Carbon fixation pathways in prokaryotes	K00245 frdB	fumarate reductase iron-sulfur subunit [EC:1.3.5.4]
Pelagibacteraceae	ko00720 Carbon fixation pathways in prokaryotes	K00297 metF, MTHFR	methylenetetrahydrofolate reductase (NADPH) [EC:1.5.1.20]
Pelagibacteraceae	ko00720 Carbon fixation pathways in prokaryotes	K00626 E2.3.1.9, atoB	acetyl-CoA C-acetyltransferase [EC:2.3.1.9]
Pelagibacteraceae	ko00720 Carbon fixation pathways in prokaryotes	K01006 ppdK	pyruvate, orthophosphate dikinase [EC:2.7.9.1]
Pelagibacteraceae	ko00720 Carbon fixation pathways in prokaryotes	K01491 folD	methylenetetrahydrofolate dehydrogenase (NADP+) / methenyltetrahydrofolate cyclohydrolase [EC:1.5.1.5 3.5.4.9]
Pelagibacteraceae	ko00720 Carbon fixation pathways in prokaryotes	K01681 ACO, acnA	aconitate hydratase [EC:4.2.1.3]
Pelagibacteraceae	ko00720 Carbon fixation pathways in prokaryotes	K01895 ACSS1_2, acs	acetyl-CoA synthetase [EC:6.2.1.1]
Pelagibacteraceae	ko00720 Carbon fixation pathways in prokaryotes	K01903 sucC	succinyl-CoA synthetase beta subunit [EC:6.2.1.5]
Pelagibacteraceae	ko00720 Carbon fixation pathways in prokaryotes	K02160 accB, bccP	acetyl-CoA carboxylase biotin carboxyl carrier protein
Pelagibacteraceae	ko00830 Retinol metabolism	K13953 adhP	alcohol dehydrogenase, propanol-preferring [EC:1.1.1.1]
Pelagibacteraceae	ko00860 Porphyrin and chlorophyll metabolism	K00228 CPOX, hemF	coproporphyrinogen III oxidase [EC:1.3.3.3]
Pelagibacteraceae	ko00860 Porphyrin and chlorophyll metabolism	K00643 E2.3.1.37, ALAS	5-aminolevulinate synthase [EC:2.3.1.37]
Pelagibacteraceae	ko00860 Porphyrin and chlorophyll metabolism	K01599 hemE, UROD	uroporphyrinogen decarboxylase [EC:4.1.1.37]
Pelagibacteraceae	ko00860 Porphyrin and chlorophyll metabolism	K01698 hemB, ALAD	porphobilinogen synthase [EC:4.2.1.24]
Pelagibacteraceae	ko00860 Porphyrin and chlorophyll metabolism	K01749 hemC, HMBS	hydroxymethylbilane synthase [EC:2.5.1.61]
Pelagibacteraceae	ko00860 Porphyrin and chlorophyll metabolism	K01772 hemH, FECH	protoporphyrin/coproporphyrin ferrochelatase [EC:4.99.1.1 4.99.1.9]
Pelagibacteraceae	ko00860 Porphyrin and chlorophyll metabolism	K01885 EARS, gltX	glutamyl-tRNA synthetase [EC:6.1.1.17]
Pelagibacteraceae	ko00860 Porphyrin and chlorophyll metabolism	K02257 COX10, ctaB, cyoE	heme o synthase [EC:2.5.1.141]
Pelagibacteraceae	ko00860 Porphyrin and chlorophyll metabolism	K02259 COX15, ctaA	cytochrome c oxidase assembly protein subunit 15
Pelagibacteraceae	ko00860 Porphyrin and chlorophyll metabolism	K09882 cobS	cobaltochelatase CobS [EC:6.6.1.2]
Pelagibacteraceae	ko00860 Porphyrin and chlorophyll metabolism	K09883 cobT	cobaltochelatase CobT [EC:6.6.1.2]
Pelagibacteraceae	ko00900 Terpenoid backbone biosynthesis	K00099 dxr	1-deoxy-D-xylulose-5-phosphate reductoisomerase [EC:1.1.1.267]
Pelagibacteraceae	ko00900 Terpenoid backbone biosynthesis	K00626 E2.3.1.9, atoB	acetyl-CoA C-acetyltransferase [EC:2.3.1.9]
Pelagibacteraceae	ko00900 Terpenoid backbone biosynthesis	K00806 uppS	undecaprenyl diphosphate synthase [EC:2.5.1.31]
Pelagibacteraceae	ko00900 Terpenoid backbone biosynthesis	K00919 ispE	4-diphosphocytidyl-2-C-methyl-D-erythritol kinase [EC:2.7.1.148]
Pelagibacteraceae	ko00900 Terpenoid backbone biosynthesis	K01662 dxs	1-deoxy-D-xylulose-5-phosphate synthase [EC:2.2.1.7]
Pelagibacteraceae	ko00900 Terpenoid backbone biosynthesis	K03526 gcpE, ispG	(E)-4-hydroxy-3-methylbut-2-enyl-diphosphate synthase [EC:1.17.7.1 1.17.7.3]
Pelagibacteraceae	ko00900 Terpenoid backbone biosynthesis	K03527 ispH, lytB	4-hydroxy-3-methylbut-2-en-1-yl diphosphate reductase [EC:1.17.7.4]
Pelagibacteraceae	ko00900 Terpenoid backbone biosynthesis	K12506 ispDF	2-C-methyl-D-erythritol 4-phosphate cytidylyltransferase / 2-C-methyl-D-erythritol 2,4-cyclodiphosphate synthase [EC:2.7.7.60 4.6.1.12]
Pelagibacteraceae	ko00906 Carotenoid biosynthesis	K02291 crtB	15-cis-phytoene synthase [EC:2.5.1.32]
Pelagibacteraceae	ko00906 Carotenoid biosynthesis	K10027 crtI	phytoene desaturase [EC:1.3.99.26 1.3.99.28 1.3.99.29 1.3.99.31]

## Sheet: RG1_Alteromonadaceae
TAXONOMY	KEGG PATHWAY	KEGG ORTHOLOGY	KEGG ENZYME
Alteromonadaceae	ko00195 Photosynthesis	K02108 ATPF0A, atpB	F-type H+-transporting ATPase subunit a
Alteromonadaceae	ko00195 Photosynthesis	K02109 ATPF0B, atpF	F-type H+-transporting ATPase subunit b
Alteromonadaceae	ko00195 Photosynthesis	K02110 ATPF0C, atpE	F-type H+-transporting ATPase subunit c
Alteromonadaceae	ko00195 Photosynthesis	K02113 ATPF1D, atpH	F-type H+-transporting ATPase subunit delta
Alteromonadaceae	ko00195 Photosynthesis	K02115 ATPF1G, atpG	F-type H+-transporting ATPase subunit gamma
Alteromonadaceae	ko00710 Carbon fixation in photosynthetic organisms	K00134 GAPDH, gapA	glyceraldehyde 3-phosphate dehydrogenase [EC:1.2.1.12]
Alteromonadaceae	ko00710 Carbon fixation in photosynthetic organisms	K00615 E2.2.1.1, tktA, tktB	transketolase [EC:2.2.1.1]
Alteromonadaceae	ko00710 Carbon fixation in photosynthetic organisms	K00855 PRK, prkB	phosphoribulokinase [EC:2.7.1.19]
Alteromonadaceae	ko00710 Carbon fixation in photosynthetic organisms	K01595 ppc	phosphoenolpyruvate carboxylase [EC:4.1.1.31]
Alteromonadaceae	ko00710 Carbon fixation in photosynthetic organisms	K01803 TPI, tpiA	triosephosphate isomerase (TIM) [EC:5.3.1.1]
Alteromonadaceae	ko00710 Carbon fixation in photosynthetic organisms	K01807 rpiA	ribose 5-phosphate isomerase A [EC:5.3.1.6]
Alteromonadaceae	ko00710 Carbon fixation in photosynthetic organisms	K03841 FBP, fbp	fructose-1,6-bisphosphatase I [EC:3.1.3.11]
Alteromonadaceae	ko00720 Carbon fixation pathways in prokaryotes	K00239 sdhA, frdA	succinate dehydrogenase / fumarate reductase, flavoprotein subunit [EC:1.3.5.1 1.3.5.4]
Alteromonadaceae	ko00720 Carbon fixation pathways in prokaryotes	K00241 sdhC, frdC	succinate dehydrogenase / fumarate reductase, cytochrome b subunit
Alteromonadaceae	ko00720 Carbon fixation pathways in prokaryotes	K00242 sdhD, frdD	succinate dehydrogenase / fumarate reductase, membrane anchor subunit
Alteromonadaceae	ko00720 Carbon fixation pathways in prokaryotes	K00244 frdA	fumarate reductase flavoprotein subunit [EC:1.3.5.4]
Alteromonadaceae	ko00720 Carbon fixation pathways in prokaryotes	K00297 metF, MTHFR	methylenetetrahydrofolate reductase (NADPH) [EC:1.5.1.20]
Alteromonadaceae	ko00720 Carbon fixation pathways in prokaryotes	K00625 E2.3.1.8, pta	phosphate acetyltransferase [EC:2.3.1.8]
Alteromonadaceae	ko00720 Carbon fixation pathways in prokaryotes	K00626 E2.3.1.9, atoB	acetyl-CoA C-acetyltransferase [EC:2.3.1.9]
Alteromonadaceae	ko00720 Carbon fixation pathways in prokaryotes	K00925 ackA	acetate kinase [EC:2.7.2.1]
Alteromonadaceae	ko00720 Carbon fixation pathways in prokaryotes	K01595 ppc	phosphoenolpyruvate carboxylase [EC:4.1.1.31]
Alteromonadaceae	ko00720 Carbon fixation pathways in prokaryotes	K01679 E4.2.1.2B, fumC, FH	fumarate hydratase, class II [EC:4.2.1.2]
Alteromonadaceae	ko00720 Carbon fixation pathways in prokaryotes	K01962 accA	acetyl-CoA carboxylase carboxyl transferase subunit alpha [EC:6.4.1.2 2.1.3.15]
Alteromonadaceae	ko00720 Carbon fixation pathways in prokaryotes	K02160 accB, bccP	acetyl-CoA carboxylase biotin carboxyl carrier protein
Alteromonadaceae	ko00720 Carbon fixation pathways in prokaryotes	K09709 meh	3-methylfumaryl-CoA hydratase [EC:4.2.1.153]
Alteromonadaceae	ko00830 Retinol metabolism	K00001 E1.1.1.1, adh	alcohol dehydrogenase [EC:1.1.1.1]
Alteromonadaceae	ko00830 Retinol metabolism	K00121 frmA, ADH5, adhC	S-(hydroxymethyl)glutathione dehydrogenase / alcohol dehydrogenase [EC:1.1.1.284 1.1.1.1]
Alteromonadaceae	ko00830 Retinol metabolism	K13951 ADH1_7	alcohol dehydrogenase 1/7 [EC:1.1.1.1]
Alteromonadaceae	ko00830 Retinol metabolism	K13953 adhP	alcohol dehydrogenase, propanol-preferring [EC:1.1.1.1]
Alteromonadaceae	ko00860 Porphyrin and chlorophyll metabolism	K00228 CPOX, hemF	coproporphyrinogen III oxidase [EC:1.3.3.3]
Alteromonadaceae	ko00860 Porphyrin and chlorophyll metabolism	K00231 PPOX, hemY	protoporphyrinogen/coproporphyrinogen III oxidase [EC:1.3.3.4 1.3.3.15]
Alteromonadaceae	ko00860 Porphyrin and chlorophyll metabolism	K00589 MET1	uroporphyrin-III C-methyltransferase [EC:2.1.1.107]
Alteromonadaceae	ko00860 Porphyrin and chlorophyll metabolism	K00798 MMAB, pduO	cob(I)alamin adenosyltransferase [EC:2.5.1.17]
Alteromonadaceae	ko00860 Porphyrin and chlorophyll metabolism	K01599 hemE, UROD	uroporphyrinogen decarboxylase [EC:4.1.1.37]
Alteromonadaceae	ko00860 Porphyrin and chlorophyll metabolism	K01698 hemB, ALAD	porphobilinogen synthase [EC:4.2.1.24]
Alteromonadaceae	ko00860 Porphyrin and chlorophyll metabolism	K01719 hemD, UROS	uroporphyrinogen-III synthase [EC:4.2.1.75]
Alteromonadaceae	ko00860 Porphyrin and chlorophyll metabolism	K01749 hemC, HMBS	hydroxymethylbilane synthase [EC:2.5.1.61]
Alteromonadaceae	ko00860 Porphyrin and chlorophyll metabolism	K01772 hemH, FECH	protoporphyrin/coproporphyrin ferrochelatase [EC:4.99.1.1 4.99.1.9]
Alteromonadaceae	ko00860 Porphyrin and chlorophyll metabolism	K01845 hemL	glutamate-1-semialdehyde 2,1-aminomutase [EC:5.4.3.8]
Alteromonadaceae	ko00860 Porphyrin and chlorophyll metabolism	K01885 EARS, gltX	glutamyl-tRNA synthetase [EC:6.1.1.17]
Alteromonadaceae	ko00860 Porphyrin and chlorophyll metabolism	K02227 cbiB, cobD	adenosylcobinamide-phosphate synthase [EC:6.3.1.10]
Alteromonadaceae	ko00860 Porphyrin and chlorophyll metabolism	K02257 COX10, ctaB, cyoE	heme o synthase [EC:2.5.1.141]
Alteromonadaceae	ko00860 Porphyrin and chlorophyll metabolism	K02259 COX15, ctaA	cytochrome c oxidase assembly protein subunit 15
Alteromonadaceae	ko00860 Porphyrin and chlorophyll metabolism	K02302 cysG	uroporphyrin-III C-methyltransferase / precorrin-2 dehydrogenase / sirohydrochlorin ferrochelatase [EC:2.1.1.107 1.3.1.76 4.99.1.4]
Alteromonadaceae	ko00860 Porphyrin and chlorophyll metabolism	K02303 cobA	uroporphyrin-III C-methyltransferase [EC:2.1.1.107]
Alteromonadaceae	ko00860 Porphyrin and chlorophyll metabolism	K02304 MET8	precorrin-2 dehydrogenase / sirohydrochlorin ferrochelatase [EC:1.3.1.76 4.99.1.4]
Alteromonadaceae	ko00860 Porphyrin and chlorophyll metabolism	K02492 hemA	glutamyl-tRNA reductase [EC:1.2.1.70]
Alteromonadaceae	ko00860 Porphyrin and chlorophyll metabolism	K02495 hemN, hemZ	oxygen-independent coproporphyrinogen III oxidase [EC:1.3.98.3]
Alteromonadaceae	ko00860 Porphyrin and chlorophyll metabolism	K02496 hemX	uroporphyrin-III C-methyltransferase [EC:2.1.1.107]
Alteromonadaceae	ko00860 Porphyrin and chlorophyll metabolism	K03594 bfr	bacterioferritin [EC:1.16.3.1]
Alteromonadaceae	ko00860 Porphyrin and chlorophyll metabolism	K07145 isdG, isdI	heme oxygenase (staphylobilin-producing) [EC:1.14.99.48]
Alteromonadaceae	ko00900 Terpenoid backbone biosynthesis	K00021 HMGCR	hydroxymethylglutaryl-CoA reductase (NADPH) [EC:1.1.1.34]
Alteromonadaceae	ko00900 Terpenoid backbone biosynthesis	K00099 dxr	1-deoxy-D-xylulose-5-phosphate reductoisomerase [EC:1.1.1.267]
Alteromonadaceae	ko00900 Terpenoid backbone biosynthesis	K00626 E2.3.1.9, atoB	acetyl-CoA C-acetyltransferase [EC:2.3.1.9]
Alteromonadaceae	ko00900 Terpenoid backbone biosynthesis	K00795 ispA	farnesyl diphosphate synthase [EC:2.5.1.1 2.5.1.10]
Alteromonadaceae	ko00900 Terpenoid backbone biosynthesis	K00805 hepST	heptaprenyl diphosphate synthase [EC:2.5.1.30]
Alteromonadaceae	ko00900 Terpenoid backbone biosynthesis	K00806 uppS	undecaprenyl diphosphate synthase [EC:2.5.1.31]
Alteromonadaceae	ko00900 Terpenoid backbone biosynthesis	K00919 ispE	4-diphosphocytidyl-2-C-methyl-D-erythritol kinase [EC:2.7.1.148]
Alteromonadaceae	ko00900 Terpenoid backbone biosynthesis	K00991 ispD	2-C-methyl-D-erythritol 4-phosphate cytidylyltransferase [EC:2.7.7.60]
Alteromonadaceae	ko00900 Terpenoid backbone biosynthesis	K01662 dxs	1-deoxy-D-xylulose-5-phosphate synthase [EC:2.2.1.7]
Alteromonadaceae	ko00900 Terpenoid backbone biosynthesis	K01770 ispF	2-C-methyl-D-erythritol 2,4-cyclodiphosphate synthase [EC:4.6.1.12]
Alteromonadaceae	ko00900 Terpenoid backbone biosynthesis	K02523 ispB	octaprenyl-diphosphate synthase [EC:2.5.1.90]
Alteromonadaceae	ko00900 Terpenoid backbone biosynthesis	K03526 gcpE, ispG	(E)-4-hydroxy-3-methylbut-2-enyl-diphosphate synthase [EC:1.17.7.1 1.17.7.3]
Alteromonadaceae	ko00900 Terpenoid backbone biosynthesis	K03527 ispH, lytB	4-hydroxy-3-methylbut-2-en-1-yl diphosphate reductase [EC:1.17.7.4]
Alteromonadaceae	ko00900 Terpenoid backbone biosynthesis	K11778 DHDDS, RER2, SRT1	ditrans,polycis-polyprenyl diphosphate synthase [EC:2.5.1.87]
Alteromonadaceae	ko00900 Terpenoid backbone biosynthesis	K12506 ispDF	2-C-methyl-D-erythritol 4-phosphate cytidylyltransferase / 2-C-methyl-D-erythritol 2,4-cyclodiphosphate synthase [EC:2.7.7.60 4.6.1.12]
Alteromonadaceae	ko00900 Terpenoid backbone biosynthesis	K13789 GGPS	geranylgeranyl diphosphate synthase, type II [EC:2.5.1.1 2.5.1.10 2.5.1.29]
Alteromonadaceae	ko00900 Terpenoid backbone biosynthesis	K15888 uppS, cpdS	tritrans,polycis-undecaprenyl-diphosphate synthase [geranylgeranyl-diphosphate specific] [EC:2.5.1.89]

## Sheet: RG1_Planctomycetaceae
TAXONOMY	KEGG PATHWAY	KEGG ORTHOLOGY	KEGG ENZYME
Planctomycetaceae	ko00195 Photosynthesis	K02108 ATPF0A, atpB	F-type H+-transporting ATPase subunit a
Planctomycetaceae	ko00195 Photosynthesis	K02112 ATPF1B, atpD	F-type H+/Na+-transporting ATPase subunit beta [EC:7.1.2.2 7.2.2.1]
Planctomycetaceae	ko00195 Photosynthesis	K02113 ATPF1D, atpH	F-type H+-transporting ATPase subunit delta
Planctomycetaceae	ko00710 Carbon fixation in photosynthetic organisms	K00134 GAPDH, gapA	glyceraldehyde 3-phosphate dehydrogenase [EC:1.2.1.12]
Planctomycetaceae	ko00710 Carbon fixation in photosynthetic organisms	K00927 PGK, pgk	phosphoglycerate kinase [EC:2.7.2.3]
Planctomycetaceae	ko00720 Carbon fixation pathways in prokaryotes	K00297 metF, MTHFR	methylenetetrahydrofolate reductase (NADPH) [EC:1.5.1.20]
Planctomycetaceae	ko00720 Carbon fixation pathways in prokaryotes	K00625 E2.3.1.8, pta	phosphate acetyltransferase [EC:2.3.1.8]
Planctomycetaceae	ko00720 Carbon fixation pathways in prokaryotes	K00626 E2.3.1.9, atoB	acetyl-CoA C-acetyltransferase [EC:2.3.1.9]
Planctomycetaceae	ko00720 Carbon fixation pathways in prokaryotes	K00925 ackA	acetate kinase [EC:2.7.2.1]
Planctomycetaceae	ko00720 Carbon fixation pathways in prokaryotes	K01007 pps, ppsA	pyruvate, water dikinase [EC:2.7.9.2]
Planctomycetaceae	ko00720 Carbon fixation pathways in prokaryotes	K01491 folD	methylenetetrahydrofolate dehydrogenase (NADP+) / methenyltetrahydrofolate cyclohydrolase [EC:1.5.1.5 3.5.4.9]
Planctomycetaceae	ko00720 Carbon fixation pathways in prokaryotes	K01679 E4.2.1.2B, fumC, FH	fumarate hydratase, class II [EC:4.2.1.2]
Planctomycetaceae	ko00720 Carbon fixation pathways in prokaryotes	K01895 ACSS1_2, acs	acetyl-CoA synthetase [EC:6.2.1.1]
Planctomycetaceae	ko00720 Carbon fixation pathways in prokaryotes	K01958 PC, pyc	pyruvate carboxylase [EC:6.4.1.1]
Planctomycetaceae	ko00720 Carbon fixation pathways in prokaryotes	K01959 pycA	pyruvate carboxylase subunit A [EC:6.4.1.1]
Planctomycetaceae	ko00720 Carbon fixation pathways in prokaryotes	K01961 accC	acetyl-CoA carboxylase, biotin carboxylase subunit [EC:6.4.1.2 6.3.4.14]
Planctomycetaceae	ko00720 Carbon fixation pathways in prokaryotes	K01962 accA	acetyl-CoA carboxylase carboxyl transferase subunit alpha [EC:6.4.1.2 2.1.3.15]
Planctomycetaceae	ko00860 Porphyrin and chlorophyll metabolism	K00231 PPOX, hemY	protoporphyrinogen/coproporphyrinogen III oxidase [EC:1.3.3.4 1.3.3.15]
Planctomycetaceae	ko00860 Porphyrin and chlorophyll metabolism	K00435 hemQ	hydrogen peroxide-dependent heme synthase [EC:1.3.98.5]
Planctomycetaceae	ko00860 Porphyrin and chlorophyll metabolism	K01698 hemB, ALAD	porphobilinogen synthase [EC:4.2.1.24]
Planctomycetaceae	ko00860 Porphyrin and chlorophyll metabolism	K01719 hemD, UROS	uroporphyrinogen-III synthase [EC:4.2.1.75]
Planctomycetaceae	ko00860 Porphyrin and chlorophyll metabolism	K01772 hemH, FECH	protoporphyrin/coproporphyrin ferrochelatase [EC:4.99.1.1 4.99.1.9]
Planctomycetaceae	ko00860 Porphyrin and chlorophyll metabolism	K01845 hemL	glutamate-1-semialdehyde 2,1-aminomutase [EC:5.4.3.8]
Planctomycetaceae	ko00860 Porphyrin and chlorophyll metabolism	K02234 cobW	cobalamin biosynthesis protein CobW
Planctomycetaceae	ko00860 Porphyrin and chlorophyll metabolism	K02257 COX10, ctaB, cyoE	heme o synthase [EC:2.5.1.141]
Planctomycetaceae	ko00860 Porphyrin and chlorophyll metabolism	K02303 cobA	uroporphyrin-III C-methyltransferase [EC:2.1.1.107]
Planctomycetaceae	ko00860 Porphyrin and chlorophyll metabolism	K03405 chlI, bchI	magnesium chelatase subunit I [EC:6.6.1.1]
Planctomycetaceae	ko00860 Porphyrin and chlorophyll metabolism	K03794 sirB	sirohydrochlorin ferrochelatase [EC:4.99.1.4]
Planctomycetaceae	ko00860 Porphyrin and chlorophyll metabolism	K03795 cbiX	sirohydrochlorin cobaltochelatase [EC:4.99.1.3]
Planctomycetaceae	ko00900 Terpenoid backbone biosynthesis	K00626 E2.3.1.9, atoB	acetyl-CoA C-acetyltransferase [EC:2.3.1.9]
Planctomycetaceae	ko00900 Terpenoid backbone biosynthesis	K00806 uppS	undecaprenyl diphosphate synthase [EC:2.5.1.31]
Planctomycetaceae	ko00900 Terpenoid backbone biosynthesis	K00991 ispD	2-C-methyl-D-erythritol 4-phosphate cytidylyltransferase [EC:2.7.7.60]
Planctomycetaceae	ko00900 Terpenoid backbone biosynthesis	K03526 gcpE, ispG	(E)-4-hydroxy-3-methylbut-2-enyl-diphosphate synthase [EC:1.17.7.1 1.17.7.3]
Planctomycetaceae	ko00906 Carotenoid biosynthesis	K02291 crtB	15-cis-phytoene synthase [EC:2.5.1.32]
Planctomycetaceae	ko00906 Carotenoid biosynthesis	K06443 lcyB, crtL1, crtY	lycopene beta-cyclase [EC:5.5.1.19]
Planctomycetaceae	ko00906 Carotenoid biosynthesis	K10027 crtI	phytoene desaturase [EC:1.3.99.26 1.3.99.28 1.3.99.29 1.3.99.31]

## Sheet: RG5_Moraxellaceae
TAXONOMY	KEGG PATHWAY	KEGG ORTHOLOGY	KEGG ENZYME
Moraxellaceae	ko00195 Photosynthesis	K02112 ATPF1B, atpD	F-type H+/Na+-transporting ATPase subunit beta [EC:7.1.2.2 7.2.2.1]
Moraxellaceae	ko00195 Photosynthesis	K02114 ATPF1E, atpC	F-type H+-transporting ATPase subunit epsilon
Moraxellaceae	ko00195 Photosynthesis	K02115 ATPF1G, atpG	F-type H+-transporting ATPase subunit gamma
Moraxellaceae	ko00710 Carbon fixation in photosynthetic organisms	K00024 mdh	malate dehydrogenase [EC:1.1.1.37]
Moraxellaceae	ko00710 Carbon fixation in photosynthetic organisms	K00025 MDH1	malate dehydrogenase [EC:1.1.1.37]
Moraxellaceae	ko00710 Carbon fixation in photosynthetic organisms	K00029 E1.1.1.40, maeB	malate dehydrogenase (oxaloacetate-decarboxylating)(NADP+) [EC:1.1.1.40]
Moraxellaceae	ko00710 Carbon fixation in photosynthetic organisms	K00134 GAPDH, gapA	glyceraldehyde 3-phosphate dehydrogenase [EC:1.2.1.12]
Moraxellaceae	ko00710 Carbon fixation in photosynthetic organisms	K00615 E2.2.1.1, tktA, tktB	transketolase [EC:2.2.1.1]
Moraxellaceae	ko00710 Carbon fixation in photosynthetic organisms	K00927 PGK, pgk	phosphoglycerate kinase [EC:2.7.2.3]
Moraxellaceae	ko00710 Carbon fixation in photosynthetic organisms	K01624 FBA, fbaA	fructose-bisphosphate aldolase, class II [EC:4.1.2.13]
Moraxellaceae	ko00710 Carbon fixation in photosynthetic organisms	K01807 rpiA	ribose 5-phosphate isomerase A [EC:5.3.1.6]
Moraxellaceae	ko00710 Carbon fixation in photosynthetic organisms	K03841 FBP, fbp	fructose-1,6-bisphosphatase I [EC:3.1.3.11]
Moraxellaceae	ko00710 Carbon fixation in photosynthetic organisms	K14454 GOT1	aspartate aminotransferase, cytoplasmic [EC:2.6.1.1]
Moraxellaceae	ko00720 Carbon fixation pathways in prokaryotes	K00024 mdh	malate dehydrogenase [EC:1.1.1.37]
Moraxellaceae	ko00720 Carbon fixation pathways in prokaryotes	K00239 sdhA, frdA	succinate dehydrogenase / fumarate reductase, flavoprotein subunit [EC:1.3.5.1 1.3.5.4]
Moraxellaceae	ko00720 Carbon fixation pathways in prokaryotes	K00240 sdhB, frdB	succinate dehydrogenase / fumarate reductase, iron-sulfur subunit [EC:1.3.5.1 1.3.5.4]
Moraxellaceae	ko00720 Carbon fixation pathways in prokaryotes	K00241 sdhC, frdC	succinate dehydrogenase / fumarate reductase, cytochrome b subunit
Moraxellaceae	ko00720 Carbon fixation pathways in prokaryotes	K00242 sdhD, frdD	succinate dehydrogenase / fumarate reductase, membrane anchor subunit
Moraxellaceae	ko00720 Carbon fixation pathways in prokaryotes	K00245 frdB	fumarate reductase iron-sulfur subunit [EC:1.3.5.4]
Moraxellaceae	ko00720 Carbon fixation pathways in prokaryotes	K00625 E2.3.1.8, pta	phosphate acetyltransferase [EC:2.3.1.8]
Moraxellaceae	ko00720 Carbon fixation pathways in prokaryotes	K00626 E2.3.1.9, atoB	acetyl-CoA C-acetyltransferase [EC:2.3.1.9]
Moraxellaceae	ko00720 Carbon fixation pathways in prokaryotes	K00925 ackA	acetate kinase [EC:2.7.2.1]
Moraxellaceae	ko00720 Carbon fixation pathways in prokaryotes	K01491 folD	methylenetetrahydrofolate dehydrogenase (NADP+) / methenyltetrahydrofolate cyclohydrolase [EC:1.5.1.5 3.5.4.9]
Moraxellaceae	ko00720 Carbon fixation pathways in prokaryotes	K01679 E4.2.1.2B, fumC, FH	fumarate hydratase, class II [EC:4.2.1.2]
Moraxellaceae	ko00720 Carbon fixation pathways in prokaryotes	K01681 ACO, acnA	aconitate hydratase [EC:4.2.1.3]
Moraxellaceae	ko00720 Carbon fixation pathways in prokaryotes	K01682 acnB	aconitate hydratase 2 / 2-methylisocitrate dehydratase [EC:4.2.1.3 4.2.1.99]
Moraxellaceae	ko00720 Carbon fixation pathways in prokaryotes	K01959 pycA	pyruvate carboxylase subunit A [EC:6.4.1.1]
Moraxellaceae	ko00720 Carbon fixation pathways in prokaryotes	K01961 accC	acetyl-CoA carboxylase, biotin carboxylase subunit [EC:6.4.1.2 6.3.4.14]
Moraxellaceae	ko00720 Carbon fixation pathways in prokaryotes	K01962 accA	acetyl-CoA carboxylase carboxyl transferase subunit alpha [EC:6.4.1.2 2.1.3.15]
Moraxellaceae	ko00720 Carbon fixation pathways in prokaryotes	K01963 accD	acetyl-CoA carboxylase carboxyl transferase subunit beta [EC:6.4.1.2 2.1.3.15]
Moraxellaceae	ko00720 Carbon fixation pathways in prokaryotes	K02160 accB, bccP	acetyl-CoA carboxylase biotin carboxyl carrier protein
Moraxellaceae	ko00720 Carbon fixation pathways in prokaryotes	K13788 pta	phosphate acetyltransferase [EC:2.3.1.8]
Moraxellaceae	ko00860 Porphyrin and chlorophyll metabolism	K00228 CPOX, hemF	coproporphyrinogen III oxidase [EC:1.3.3.3]
Moraxellaceae	ko00860 Porphyrin and chlorophyll metabolism	K00589 MET1	uroporphyrin-III C-methyltransferase [EC:2.1.1.107]
Moraxellaceae	ko00860 Porphyrin and chlorophyll metabolism	K00798 MMAB, pduO	cob(I)alamin adenosyltransferase [EC:2.5.1.17]
Moraxellaceae	ko00860 Porphyrin and chlorophyll metabolism	K01599 hemE, UROD	uroporphyrinogen decarboxylase [EC:4.1.1.37]
Moraxellaceae	ko00860 Porphyrin and chlorophyll metabolism	K01719 hemD, UROS	uroporphyrinogen-III synthase [EC:4.2.1.75]
Moraxellaceae	ko00860 Porphyrin and chlorophyll metabolism	K01749 hemC, HMBS	hydroxymethylbilane synthase [EC:2.5.1.61]
Moraxellaceae	ko00860 Porphyrin and chlorophyll metabolism	K01772 hemH, FECH	protoporphyrin/coproporphyrin ferrochelatase [EC:4.99.1.1 4.99.1.9]
Moraxellaceae	ko00860 Porphyrin and chlorophyll metabolism	K01845 hemL	glutamate-1-semialdehyde 2,1-aminomutase [EC:5.4.3.8]
Moraxellaceae	ko00860 Porphyrin and chlorophyll metabolism	K01885 EARS, gltX	glutamyl-tRNA synthetase [EC:6.1.1.17]
Moraxellaceae	ko00860 Porphyrin and chlorophyll metabolism	K02302 cysG	uroporphyrin-III C-methyltransferase / precorrin-2 dehydrogenase / sirohydrochlorin ferrochelatase [EC:2.1.1.107 1.3.1.76 4.99.1.4]
Moraxellaceae	ko00860 Porphyrin and chlorophyll metabolism	K02303 cobA	uroporphyrin-III C-methyltransferase [EC:2.1.1.107]
Moraxellaceae	ko00860 Porphyrin and chlorophyll metabolism	K02304 MET8	precorrin-2 dehydrogenase / sirohydrochlorin ferrochelatase [EC:1.3.1.76 4.99.1.4]
Moraxellaceae	ko00860 Porphyrin and chlorophyll metabolism	K03594 bfr	bacterioferritin [EC:1.16.3.1]
Moraxellaceae	ko00860 Porphyrin and chlorophyll metabolism	K04720 cobD	threonine-phosphate decarboxylase [EC:4.1.1.81]
Moraxellaceae	ko00900 Terpenoid backbone biosynthesis	K00099 dxr	1-deoxy-D-xylulose-5-phosphate reductoisomerase [EC:1.1.1.267]
Moraxellaceae	ko00900 Terpenoid backbone biosynthesis	K00626 E2.3.1.9, atoB	acetyl-CoA C-acetyltransferase [EC:2.3.1.9]
Moraxellaceae	ko00900 Terpenoid backbone biosynthesis	K00795 ispA	farnesyl diphosphate synthase [EC:2.5.1.1 2.5.1.10]
Moraxellaceae	ko00900 Terpenoid backbone biosynthesis	K00805 hepST	heptaprenyl diphosphate synthase [EC:2.5.1.30]
Moraxellaceae	ko00900 Terpenoid backbone biosynthesis	K00919 ispE	4-diphosphocytidyl-2-C-methyl-D-erythritol kinase [EC:2.7.1.148]
Moraxellaceae	ko00900 Terpenoid backbone biosynthesis	K00991 ispD	2-C-methyl-D-erythritol 4-phosphate cytidylyltransferase [EC:2.7.7.60]
Moraxellaceae	ko00900 Terpenoid backbone biosynthesis	K01662 dxs	1-deoxy-D-xylulose-5-phosphate synthase [EC:2.2.1.7]
Moraxellaceae	ko00900 Terpenoid backbone biosynthesis	K01770 ispF	2-C-methyl-D-erythritol 2,4-cyclodiphosphate synthase [EC:4.6.1.12]
Moraxellaceae	ko00900 Terpenoid backbone biosynthesis	K02523 ispB	octaprenyl-diphosphate synthase [EC:2.5.1.90]
Moraxellaceae	ko00900 Terpenoid backbone biosynthesis	K03526 gcpE, ispG	(E)-4-hydroxy-3-methylbut-2-enyl-diphosphate synthase [EC:1.17.7.1 1.17.7.3]
Moraxellaceae	ko00900 Terpenoid backbone biosynthesis	K06013 STE24	STE24 endopeptidase [EC:3.4.24.84]
Moraxellaceae	ko00900 Terpenoid backbone biosynthesis	K12506 ispDF	2-C-methyl-D-erythritol 4-phosphate cytidylyltransferase / 2-C-methyl-D-erythritol 2,4-cyclodiphosphate synthase [EC:2.7.7.60 4.6.1.12]
Moraxellaceae	ko00900 Terpenoid backbone biosynthesis	K13789 GGPS	geranylgeranyl diphosphate synthase, type II [EC:2.5.1.1 2.5.1.10 2.5.1.29]

## Sheet: RG6_Pelagibacteraceae
TAXONOMY	KEGG PATHWAY	KEGG ORTHOLOGY	KEGG ENZYME
Pelagibacteraceae	ko00195 Photosynthesis	K02109 ATPF0B, atpF	F-type H+-transporting ATPase subunit b
Pelagibacteraceae	ko00195 Photosynthesis	K02110 ATPF0C, atpE	F-type H+-transporting ATPase subunit c
Pelagibacteraceae	ko00195 Photosynthesis	K02111 ATPF1A, atpA	F-type H+/Na+-transporting ATPase subunit alpha [EC:7.1.2.2 7.2.2.1]
Pelagibacteraceae	ko00195 Photosynthesis	K02112 ATPF1B, atpD	F-type H+/Na+-transporting ATPase subunit beta [EC:7.1.2.2 7.2.2.1]
Pelagibacteraceae	ko00195 Photosynthesis	K02113 ATPF1D, atpH	F-type H+-transporting ATPase subunit delta
Pelagibacteraceae	ko00195 Photosynthesis	K02114 ATPF1E, atpC	F-type H+-transporting ATPase subunit epsilon
Pelagibacteraceae	ko00195 Photosynthesis	K02115 ATPF1G, atpG	F-type H+-transporting ATPase subunit gamma
Pelagibacteraceae	ko00710 Carbon fixation in photosynthetic organisms	K00024 mdh	malate dehydrogenase [EC:1.1.1.37]
Pelagibacteraceae	ko00710 Carbon fixation in photosynthetic organisms	K00134 GAPDH, gapA	glyceraldehyde 3-phosphate dehydrogenase [EC:1.2.1.12]
Pelagibacteraceae	ko00710 Carbon fixation in photosynthetic organisms	K00615 E2.2.1.1, tktA, tktB	transketolase [EC:2.2.1.1]
Pelagibacteraceae	ko00710 Carbon fixation in photosynthetic organisms	K00927 PGK, pgk	phosphoglycerate kinase [EC:2.7.2.3]
Pelagibacteraceae	ko00710 Carbon fixation in photosynthetic organisms	K01623 ALDO	fructose-bisphosphate aldolase, class I [EC:4.1.2.13]
Pelagibacteraceae	ko00710 Carbon fixation in photosynthetic organisms	K01783 rpe, RPE	ribulose-phosphate 3-epimerase [EC:5.1.3.1]
Pelagibacteraceae	ko00710 Carbon fixation in photosynthetic organisms	K01803 TPI, tpiA	triosephosphate isomerase (TIM) [EC:5.3.1.1]
Pelagibacteraceae	ko00720 Carbon fixation pathways in prokaryotes	K00024 mdh	malate dehydrogenase [EC:1.1.1.37]
Pelagibacteraceae	ko00720 Carbon fixation pathways in prokaryotes	K00031 IDH1, IDH2, icd	isocitrate dehydrogenase [EC:1.1.1.42]
Pelagibacteraceae	ko00720 Carbon fixation pathways in prokaryotes	K00241 sdhC, frdC	succinate dehydrogenase / fumarate reductase, cytochrome b subunit
Pelagibacteraceae	ko00720 Carbon fixation pathways in prokaryotes	K00297 metF, MTHFR	methylenetetrahydrofolate reductase (NADPH) [EC:1.5.1.20]
Pelagibacteraceae	ko00720 Carbon fixation pathways in prokaryotes	K00626 E2.3.1.9, atoB	acetyl-CoA C-acetyltransferase [EC:2.3.1.9]
Pelagibacteraceae	ko00720 Carbon fixation pathways in prokaryotes	K01491 folD	methylenetetrahydrofolate dehydrogenase (NADP+) / methenyltetrahydrofolate cyclohydrolase [EC:1.5.1.5 3.5.4.9]
Pelagibacteraceae	ko00720 Carbon fixation pathways in prokaryotes	K01679 E4.2.1.2B, fumC, FH	fumarate hydratase, class II [EC:4.2.1.2]
Pelagibacteraceae	ko00720 Carbon fixation pathways in prokaryotes	K01895 ACSS1_2, acs	acetyl-CoA synthetase [EC:6.2.1.1]
Pelagibacteraceae	ko00720 Carbon fixation pathways in prokaryotes	K01902 sucD	succinyl-CoA synthetase alpha subunit [EC:6.2.1.5]
Pelagibacteraceae	ko00720 Carbon fixation pathways in prokaryotes	K01903 sucC	succinyl-CoA synthetase beta subunit [EC:6.2.1.5]
Pelagibacteraceae	ko00720 Carbon fixation pathways in prokaryotes	K01962 accA	acetyl-CoA carboxylase carboxyl transferase subunit alpha [EC:6.4.1.2 2.1.3.15]
Pelagibacteraceae	ko00720 Carbon fixation pathways in prokaryotes	K02160 accB, bccP	acetyl-CoA carboxylase biotin carboxyl carrier protein
Pelagibacteraceae	ko00860 Porphyrin and chlorophyll metabolism	K00228 CPOX, hemF	coproporphyrinogen III oxidase [EC:1.3.3.3]
Pelagibacteraceae	ko00860 Porphyrin and chlorophyll metabolism	K01599 hemE, UROD	uroporphyrinogen decarboxylase [EC:4.1.1.37]
Pelagibacteraceae	ko00860 Porphyrin and chlorophyll metabolism	K01719 hemD, UROS	uroporphyrinogen-III synthase [EC:4.2.1.75]
Pelagibacteraceae	ko00860 Porphyrin and chlorophyll metabolism	K01749 hemC, HMBS	hydroxymethylbilane synthase [EC:2.5.1.61]
Pelagibacteraceae	ko00860 Porphyrin and chlorophyll metabolism	K01772 hemH, FECH	protoporphyrin/coproporphyrin ferrochelatase [EC:4.99.1.1 4.99.1.9]
Pelagibacteraceae	ko00860 Porphyrin and chlorophyll metabolism	K02257 COX10, ctaB, cyoE	heme o synthase [EC:2.5.1.141]
Pelagibacteraceae	ko00860 Porphyrin and chlorophyll metabolism	K02259 COX15, ctaA	cytochrome c oxidase assembly protein subunit 15
Pelagibacteraceae	ko00860 Porphyrin and chlorophyll metabolism	K09882 cobS	cobaltochelatase CobS [EC:6.6.1.2]
Pelagibacteraceae	ko00900 Terpenoid backbone biosynthesis	K00099 dxr	1-deoxy-D-xylulose-5-phosphate reductoisomerase [EC:1.1.1.267]
Pelagibacteraceae	ko00900 Terpenoid backbone biosynthesis	K00626 E2.3.1.9, atoB	acetyl-CoA C-acetyltransferase [EC:2.3.1.9]
Pelagibacteraceae	ko00900 Terpenoid backbone biosynthesis	K00805 hepST	heptaprenyl diphosphate synthase [EC:2.5.1.30]
Pelagibacteraceae	ko00900 Terpenoid backbone biosynthesis	K01662 dxs	1-deoxy-D-xylulose-5-phosphate synthase [EC:2.2.1.7]
Pelagibacteraceae	ko00900 Terpenoid backbone biosynthesis	K01770 ispF	2-C-methyl-D-erythritol 2,4-cyclodiphosphate synthase [EC:4.6.1.12]
Pelagibacteraceae	ko00900 Terpenoid backbone biosynthesis	K02523 ispB	octaprenyl-diphosphate synthase [EC:2.5.1.90]
Pelagibacteraceae	ko00900 Terpenoid backbone biosynthesis	K03526 gcpE, ispG	(E)-4-hydroxy-3-methylbut-2-enyl-diphosphate synthase [EC:1.17.7.1 1.17.7.3]
Pelagibacteraceae	ko00900 Terpenoid backbone biosynthesis	K03527 ispH, lytB	4-hydroxy-3-methylbut-2-en-1-yl diphosphate reductase [EC:1.17.7.4]
Pelagibacteraceae	ko00900 Terpenoid backbone biosynthesis	K12506 ispDF	2-C-methyl-D-erythritol 4-phosphate cytidylyltransferase / 2-C-methyl-D-erythritol 2,4-cyclodiphosphate synthase [EC:2.7.7.60 4.6.1.12]

## Sheet: RG8_Microbacteriaceae
TAXONOMY	KEGG PATHWAY	KEGG ORTHOLOGY	KEGG ENZYME
Microbacteriaceae	ko00195 Photosynthesis	K02111 ATPF1A, atpA	F-type H+/Na+-transporting ATPase subunit alpha [EC:7.1.2.2 7.2.2.1]
Microbacteriaceae	ko00195 Photosynthesis	K02112 ATPF1B, atpD	F-type H+/Na+-transporting ATPase subunit beta [EC:7.1.2.2 7.2.2.1]
Microbacteriaceae	ko00195 Photosynthesis	K02113 ATPF1D, atpH	F-type H+-transporting ATPase subunit delta
Microbacteriaceae	ko00195 Photosynthesis	K02114 ATPF1E, atpC	F-type H+-transporting ATPase subunit epsilon
Microbacteriaceae	ko00195 Photosynthesis	K02115 ATPF1G, atpG	F-type H+-transporting ATPase subunit gamma
Microbacteriaceae	ko00710 Carbon fixation in photosynthetic organisms	K01803 TPI, tpiA	triosephosphate isomerase (TIM) [EC:5.3.1.1]
Microbacteriaceae	ko00710 Carbon fixation in photosynthetic organisms	K01808 rpiB	ribose 5-phosphate isomerase B [EC:5.3.1.6]
Microbacteriaceae	ko00720 Carbon fixation pathways in prokaryotes	K00626 E2.3.1.9, atoB	acetyl-CoA C-acetyltransferase [EC:2.3.1.9]
Microbacteriaceae	ko00900 Terpenoid backbone biosynthesis	K00626 E2.3.1.9, atoB	acetyl-CoA C-acetyltransferase [EC:2.3.1.9]
Microbacteriaceae	ko00906 Carotenoid biosynthesis	K10027 crtI	phytoene desaturase [EC:1.3.99.26 1.3.99.28 1.3.99.29 1.3.99.31]
